# Supplementary material for: Severe Infection in Anti-Glomerular Basement Membrane Disease: A Retrospective Multicenter French Study
Source: J Clin Med. 2020 Mar 4;9(3):698. doi: 10.3390/jcm9030698 (PMC7141378; doi:10.3390/jcm9030698)
Supplement: Supplementary file 1 [file jcm-09-00698-s001.zip]

Archive with 3 entries (2 files):
- Supplemental material/
- Supplemental material/supplemental Table 1.pdf
- Supplemental material/Supplemental Table 2.pdf
